# Supplementary material for: Systemic Tumors Can Cause Molecular Changes in the Hippocampus That May Have an Impact on Behavior after Chronic Social Stress
Source: NeuroSci. 2024 Jun 6;5(2):192–200. doi: 10.3390/neurosci5020014 (PMC11469743; doi:10.3390/neurosci5020014)
Supplement: Supplementary file 1 [file neurosci-05-00014-s001.zip]

Archive with 1 entries (1 files):
- neurosci-2995165-supplementary.pdf
